# Supplementary material for: BRCA2 stabilises RAD51 and DMC1 nucleoprotein filaments through a conserved interaction mode
Source: Nat Commun. 2024 Sep 27;15:8292. doi: 10.1038/s41467-024-52699-3 (PMC11436757; doi:10.1038/s41467-024-52699-3)
Supplement: Supplementary file 4 — Source Data [file 41467_2024_52699_MOESM4_ESM.xlsx]

## Sheet: Fig 2a SD test analysis
DMC1 ΔN + BRCA2 Ex14
		Pre SD test						Post SD test
		Initial Fluorescence Value
Capillary number	Titrant concentration	Repeat 1	Repeat 2	Repeat 3	Average	SD	SE	Repeat 1	Repeat 2	Repeat 3	Average	SD	SE
6	0.0229	869.027	872.293	896.722	879.347	15.1356	8.73857	1231.67	1244.01	1250.55	1242.08	9.586	5.53448
5	0.0458	874.742	882.095	891.504	882.781	8.40206	4.85093	1193.93	1286.05	1289.01	1256.33	54.0626	31.213
4	0.0916	860.35	893.666	915.399	889.805	27.7265	16.0079	1292.53	1272.04	1246.07	1270.21	23.2815	13.4416
3	187.5	672.195	745.633	766.92	728.249	49.6979	28.6931	1297.6	1317.56	1301.39	1305.52	10.6012	6.12059
2	375	683.514	737.974	761.546	727.678	40.022	23.1067	1312.18	1309.25	1254.93	1292.12	32.2402	18.6139
1	750	712.789	760.822	792.192	755.268	39.9922	23.0895	1335.08	1254.28	1291.75	1293.7	40.4393	23.3477
Av. Average					810.521						1276.66
0.05					40.5261						63.833
Mean + 5%			6	1	851.047	851.047			6	1	1340.49	1340.49
Mean - 5%			6	1	769.995	769.995			6	1	1212.83	1212.83
DMC1 ΔN + BRCA2 Ex14-Tr
		Pre SD test						Post SD test
		Initial Fluorescence Value
Capillary number	Titrant concentration	Repeat 1	Repeat 2	Repeat 3	Average	SD	SE	Repeat 1	Repeat 2	Repeat 3	Average	SD	SE
6	0.0229	862.005	888.537	909.444	886.662	23.7751	13.7265	1444.15	1315.56	1457.82	1405.84	78.4878	45.315
5	0.0458	862.878	878.331	892.404	877.871	14.7682	8.52641	1463.74	1330.19	1515.05	1436.33	95.4303	55.0967
4	0.0916	853.808	901.611	885.797	880.405	24.3532	14.0603	1450.34	1367.85	1457.19	1425.13	49.7231	28.7077
3	187.5	544.292	615.392	655.41	605.031	56.2791	32.4927	1394.44	1365.12	1477.84	1412.47	58.4858	33.7668
2	375	530.296	581.98	627.459	579.911	48.6148	28.0678	1388.28	1476.9	1428.15	1431.11	44.3842	25.6252
1	750	540.03	607.146	650.724	599.3	55.7628	32.1947	1432.45	1434.4	1300.33	1389.06	76.8459	44.367
Av. Average					738.197						1416.66
0.05					36.9098						70.8328
Mean + 5%			6	1	775.107	775.107			6	1	1487.49	1487.49
Mean - 5%			6	1	701.287	701.287			6	1	1345.82	1345.82
DMC1 ΔN + BRCA2 Ex27
		Pre SD test						Post SD test
		Initial Fluorescence Value
Capillary number	Titrant concentration	Repeat 1	Repeat 2	Repeat 3	Average	SD	SE	Repeat 1	Repeat 2	Repeat 3	Average	SD	SE
6	0.0229	970.698	1075.67	1087.78	1044.72	64.3861	37.1733	678.072	679.27	687.957	681.766	5.39482	3.1147
5	0.0458	957.382	1072.01	1090.97	1040.12	72.278	41.7297	670.961	705.526	705.435	693.974	19.9298	11.5065
4	0.0916	952.565	1057.17	1055	1021.58	59.7757	34.5115	679.595	706.737	703.729	696.687	14.8779	8.58978
3	187.5	718.779	789.405	810.092	772.759	47.8782	27.6425	679.792	690.456	707.121	692.456	13.7738	7.95233
2	375	627.935	741.411	736.336	701.894	64.1008	37.0086	645.075	704.48	664.016	671.19	30.3456	17.52
1	750	627.523	701.62	720.915	683.353	49.3031	28.4651	678.495	710.505	712.942	700.647	19.2234	11.0987
Av. Average					877.403						689.453
0.05					43.8701						34.4727
Mean + 5%			6	1	921.273	921.273			6	1	723.926	723.926
Mean - 5%			6	1	833.533	833.533			6	1	654.981	654.981
DMC1 ΔN + BRCA2 Ex14-AAA
		Pre SD test						Post SD test
		Initial Fluorescence Value
Capillary number	Titrant concentration	Repeat 1	Repeat 2	Repeat 3	Average	SD	SE	Repeat 1	Repeat 2	Repeat 3	Average	SD	SE
6	0.0229	930.007	971.473	1017.07	972.849	43.5463	25.1415
5	0.0458	910.58	998.345	1017.92	975.614	57.1652	33.0044
4	0.0916	912.983	966.341	1009.49	962.938	48.3439	27.9114
3	187.5	1027.26	1029.5	1106.71	1054.49	45.2375	26.1179
2	375	987.06	1053.51	1078.13	1039.56	47.1065	27.197
1	750	1024.9	1050.85	1107.33	1061.03	42.1471	24.3336
Av. Average					1011.08
0.05					50.554
Mean + 5%			6	1	1061.63	1061.63
Mean - 5%			6	1	960.527	960.527
DMC1 ΔN loop mutant + BRCA2 Ex14
		Pre SD test						Post SD test
		Initial Fluorescence Value
Capillary number	Titrant concentration	Repeat 1	Repeat 2	Repeat 3	Average	SD	SE	Repeat 1	Repeat 2	Repeat 3	Average	SD	SE
6	0.0229	1082.54	928.083	963.882	991.502	80.8498	46.6787
5	0.0458	1083.26	909.258	961.267	984.594	89.3147	51.5659
4	0.0916	1064.87	928.3	936.589	976.585	76.5655	44.2051
3	187.5	1132.67	944.574	965.139	1014.13	103.174	59.5674
2	375	1103.94	947.339	972.341	1007.87	84.1327	48.5741
1	750	1108.81	951.259	940.345	1000.14	94.2699	54.4268
Av. Average					995.804
0.05					49.7902
Mean + 5%			6	1	1045.59	1045.59
Mean - 5%			6	1	946.013	946.013

## Sheet: Fig 2a MST DMC1 ΔN + Ex14
Initial Fluorescence of Cap. Index	Initial Fluorescence of Cap. Index	Initial Fluorescence of Cap. Index		Initial Fluorescence of Cap. Index	Initial Fluorescence of Cap. Index	Initial Fluorescence of Cap. Index		Initial Fluorescence of Cap. Index	Initial Fluorescence of Cap. Index	Initial Fluorescence of Cap. Index
Ligand Concentration	Capillary Index	Initial Fluorescence		Ligand Concentration	Capillary Index	Initial Fluorescence		Ligand Concentration	Capillary Index	Initial Fluorescence
0.0229	16	869.027		0.0229	16	872.293		0.0229	16	896.722
0.0458	15	874.742		0.0458	15	882.095		0.0458	15	891.504
0.0916	14	860.35		0.0916	14	893.666		0.0916	14	915.399
0.1831*	13*	783.254		0.1831	13	904.559		0.1831	13	923.462
0.3662	12	905.685		0.3662	12	919.682		0.3662	12	924.068
0.7324	11	905.584		0.7324	11	931.884		0.7324	11	944.672
1.4648	10	915.508		1.4648	10	942.95		1.4648	10	961.735
2.9297	9	916.621		2.9297	9	958.458		2.9297	9	966.331
5.8594	8	924.434		5.8594	8	973.13		5.8594	8	982.293
11.7188	7	895.902		11.7188	7	937.867		11.7188	7	973.931
23.4375	6	813.467		23.4375	6	848.931		23.4375	6	908.658
46.875	5	725.174		46.875	5	792.263		46.875	5	812.493
93.75	4	668.95		93.75	4	739.732		93.75	4	770.906
187.5	3	672.195		187.5	3	745.633		187.5	3	766.92
375	2	683.514		375	2	737.974		375	2	761.546
750	1	712.789		750	1	760.822		750	1	792.192
*Values are omitted as outliers

## Sheet: Fig 2a SD test DMC1ΔN + Ex14
Initial Fluorescence of Cap. Index	Initial Fluorescence of Cap. Index	Initial Fluorescence of Cap. Index		Initial Fluorescence of Cap. Index	Initial Fluorescence of Cap. Index	Initial Fluorescence of Cap. Index		Initial Fluorescence of Cap. Index	Initial Fluorescence of Cap. Index	Initial Fluorescence of Cap. Index
Ligand Concentration	Capillary Index	Initial Fluorescence		Ligand Concentration	Capillary Index	Initial Fluorescence		Ligand Concentration	Capillary Index	Initial Fluorescence
0.0229	6	1231.67		0.0229	6	1244.01		0.0229	6	1250.55
0.0458	5	1193.93		0.0458	5	1286.05		0.0458	5	1289.01
0.0916	4	1292.53		0.0916	4	1272.04		0.0916	4	1246.07
187.5	3	1297.6		187.5	3	1317.56		187.5	3	1301.39
375	2	1312.18		375	2	1309.25		375	2	1254.93
750	1	1335.08		750	1	1254.28		750	1	1291.75

## Sheet: Fig 2a MST DMC1 ΔN + Ex14-Tr
Initial Fluorescence of Cap. Index	Initial Fluorescence of Cap. Index	Initial Fluorescence of Cap. Index		Initial Fluorescence of Cap. Index	Initial Fluorescence of Cap. Index	Initial Fluorescence of Cap. Index		Initial Fluorescence of Cap. Index	Initial Fluorescence of Cap. Index	Initial Fluorescence of Cap. Index
Ligand Concentration	Capillary Index	Initial Fluorescence		Ligand Concentration	Capillary Index	Initial Fluorescence		Ligand Concentration	Capillary Index	Initial Fluorescence
0.0229	16	862.005		0.0229	16	888.537		0.0229	16	909.444
0.0458	15	862.878		0.0458	15	878.331		0.0458	15	892.404
0.0916	14	853.808		0.0916	14	901.611		0.0916	14	885.797
0.1831	13	839.903		0.1831	13	896.621		0.1831	13	908.515
0.3662	12	843.525		0.3662	12	882.262		0.3662	12	907.615
0.7324	11	882.064		0.7324	11	879.686		0.7324	11	899.555
1.4648	10	865.56		1.4648	10	903.312		1.4648	10	915.461
2.9297	9	852.867		2.9297	9	888.818		2.9297	9	909.521
5.8594	8	835.982		5.8594	8	887.117		5.8594	8	901.341
11.7188	7	841.593		11.7188	7	891.675		11.7188	7	921.965
23.4375	6	745.5		23.4375	6	800.728		23.4375	6	881.579
46.875	5	641.27		46.875	5	683.525		46.875	5	734.159
93.75	4	572.577		93.75	4	655.517		93.75	4	666.59
187.5	3	544.292		187.5	3	615.392		187.5	3	655.41
375	2	530.296		375	2	581.98		375	2	627.459
750	1	540.03		750	1	607.146		750	1	650.724

## Sheet: Fig 2a SD test DMC1ΔN + Ex14-Tr
Initial Fluorescence of Cap. Index	Initial Fluorescence of Cap. Index	Initial Fluorescence of Cap. Index		Initial Fluorescence of Cap. Index	Initial Fluorescence of Cap. Index	Initial Fluorescence of Cap. Index		Initial Fluorescence of Cap. Index	Initial Fluorescence of Cap. Index	Initial Fluorescence of Cap. Index
Ligand Concentration	Capillary Index	Initial Fluorescence		Ligand Concentration	Capillary Index	Initial Fluorescence		Ligand Concentration	Capillary Index	Initial Fluorescence
0.0229	6	1444.15		0.0229	6	1315.56		0.0229	6	1457.82
0.0458	5	1463.74		0.0458	5	1330.19		0.0458	5	1515.05
0.0916	4	1450.34		0.0916	4	1367.85		0.0916	4	1457.19
187.5	3	1394.44		187.5	3	1365.12		187.5	3	1477.84
375	2	1388.28		375	2	1476.9		375	2	1428.15
750	1	1432.45		750	1	1434.4		750	1	1300.33

## Sheet: Fig 2a MST DMC1 ΔN + Ex27
Initial Fluorescence of Cap. Index	Initial Fluorescence of Cap. Index	Initial Fluorescence of Cap. Index		Initial Fluorescence of Cap. Index	Initial Fluorescence of Cap. Index	Initial Fluorescence of Cap. Index		Initial Fluorescence of Cap. Index	Initial Fluorescence of Cap. Index	Initial Fluorescence of Cap. Index
Ligand Concentration	Capillary Index	Initial Fluorescence		Ligand Concentration	Capillary Index	Initial Fluorescence		Ligand Concentration	Capillary Index	Initial Fluorescence
0.0229	16	970.698		0.0229	16	1075.67		0.0229	16	1087.78
0.0458	15	957.382		0.0458	15	1072.01		0.0458	15	1090.97
0.0916	14	952.565		0.0916	14	1057.17		0.0916	14	1055
0.1831	13	951.047		0.1831	13	1045.28		0.1831	13	1077.57
0.3662	12	947.305		0.3662	12	1063.36		0.3662	12	1086.14
0.7324	11	953.102		0.7324	11	1052.93		0.7324	11	1079.04
1.4648	10	965.096		1.4648	10	1077.04		1.4648	10	1069.2
2.9297	9	973.721		2.9297	9	1068.54		2.9297	9	1092.04
5.8594	8	950.724		5.8594	8	1053.18		5.8594	8	1077.68
11.7188	7	945.836		11.7188	7	1022.44		11.7188	7	1057.09
23.4375	6	916.975		23.4375	6	1013.58		23.4375	6	1038.54
46.875	5	859.272		46.875	5	947.789		46.875	5	952.724
93.75	4	794.551		93.75	4	880.32		93.75	4	878.123
187.5	3	718.779		187.5	3	789.405		187.5	3	810.092
375	2	627.935		375	2	741.411		375	2	736.336
750	1	627.523		750	1	701.62		750	1	720.915

## Sheet: Fig 2a SD test DMC1 ΔN + Ex27
Initial Fluorescence of Cap. Index	Initial Fluorescence of Cap. Index	Initial Fluorescence of Cap. Index		Initial Fluorescence of Cap. Index	Initial Fluorescence of Cap. Index	Initial Fluorescence of Cap. Index		Initial Fluorescence of Cap. Index	Initial Fluorescence of Cap. Index	Initial Fluorescence of Cap. Index
Ligand Concentration	Capillary Index	Initial Fluorescence		Ligand Concentration	Capillary Index	Initial Fluorescence		Ligand Concentration	Capillary Index	Initial Fluorescence
23.4375	6	678.072		0.3662	12	679.27		23.4375	6	687.957
46.875	5	670.961		0.7324	11	705.526		46.875	5	705.435
93.75	4	679.595		1.4648	10	706.737		93.75	4	703.729
187.5	3	679.792		2.9297	9	690.456		187.5	3	707.121
375	2	645.075		5.8594	8	704.48		375	2	664.016
750	1	678.495		11.7188	7	710.505		750	1	712.942

## Sheet: Fig 2a MST DMC1 ΔN + Ex14-AAA
Initial Fluorescence of Cap. Index	Initial Fluorescence of Cap. Index	Initial Fluorescence of Cap. Index		Initial Fluorescence of Cap. Index	Initial Fluorescence of Cap. Index	Initial Fluorescence of Cap. Index		Initial Fluorescence of Cap. Index	Initial Fluorescence of Cap. Index	Initial Fluorescence of Cap. Index
Ligand Concentration	Capillary Index	Initial Fluorescence		Ligand Concentration	Capillary Index	Initial Fluorescence		Ligand Concentration	Capillary Index	Initial Fluorescence
0.0458	16	930.007		0.0458	16	971.473		0.0458	16	1017.07
0.0916	15	910.58		0.0916	15	998.345		0.0916	15	1017.92
0.1831	14	912.983		0.1831	14	966.341		0.1831	14	1009.49
0.3662	13	950.075		0.3662*	13*	508.915		0.3662	13	1056.64
0.7324	12	963.611		0.7324	12	1003.52		0.7324	12	1073.38
1.4648	11	982.027		1.4648	11	1028.3		1.4648	11	1079.16
2.9297	10	959.82		2.9297	10	1103.51		2.9297	10	1110.12
5.8594	9	983.686		5.8594	9	1044.49		5.8594	9	1105.16
11.7188	8	998.657		11.7188	8	1040.11		11.7188	8	1084.7
23.4375	7	995.608		23.4375	7	1050.75		23.4375	7	1080.82
46.875	6	980.788		46.875	6	1039.75		46.875	6	1079.03
93.75	5	1007.48		93.75	5	1031.92		93.75	5	1091.54
187.5	4	1010.36		187.5	4	1043.12		187.5	4	1072.31
375	3	1027.26		375	3	1029.5		375	3	1106.71
750	2	987.06		750	2	1053.51		750	2	1078.13
1500	1	1024.9		1500	1	1050.85		1500	1	1107.33
*Values are omitted as outliers

## Sheet: Fig 2a MST DMC1 ΔN loop + Ex14
Initial Fluorescence of Cap. Index	Initial Fluorescence of Cap. Index	Initial Fluorescence of Cap. Index		Initial Fluorescence of Cap. Index	Initial Fluorescence of Cap. Index	Initial Fluorescence of Cap. Index		Initial Fluorescence of Cap. Index	Initial Fluorescence of Cap. Index	Initial Fluorescence of Cap. Index
Ligand Concentration	Capillary Index	Initial Fluorescence		Ligand Concentration	Capillary Index	Initial Fluorescence		Ligand Concentration	Capillary Index	Initial Fluorescence
0.0229	16	1082.54		0.0229	16	928.083		0.0229	16	963.882
0.0458	15	1083.26		0.0458	15	909.258		0.0458	15	961.267
0.0916	14	1064.87		0.0916	14	928.3		0.0916	14	936.589
0.1831	13	1059.82		0.1831	13	931.17		0.1831	13	977.511
0.3662	12	1079.28		0.3662	12	936.055		0.3662	12	963.932
0.7324	11	1089.97		0.7324	11	953.698		0.7324	11	955.107
1.4648	10	1102.58		1.4648	10	950.935		1.4648	10	967.003
2.9297	9	1128.05		2.9297	9	956.022		2.9297	9	994.483
5.8594	8	1117.02		5.8594	8	990.269		5.8594	8	963.368
11.7188	7	1099.62		11.7188	7	934.091		11.7188	7	963.242
23.4375	6	1094.86		23.4375	6	945.876		23.4375	6	972.549
46.875	5	1111.7		46.875	5	936.555		46.875	5	978.174
93.75	4	1132.67		93.75	4	926.722		93.75	4	952.253
187.5	3	1103.94		187.5	3	944.574		187.5	3	965.139
375	2	1108.81		375	2	947.339		375	2	972.341
750*	1*	941.481		750	1	951.259		750	1	940.345
*Values are omitted as outliers

## Sheet: Figure 2 b-e
Figure 2
b)					c)			d)		e)

[truncated: 14 more sheets: Figure 3 ai bi, Figure 3 aii aiii aiv, Figure 3 bii, Figure 3 biii biv and ci cii , Figure 3 ciii and civ, Figure 4 d, Figure 4 ei eii eiii, Figure 4 eiv and ev, Supp Fig 8, Supp Fig 9, Supp Fig 10, Supp Fig 12 i ii , Supp Fig 12 iii, Supp Fig 12 iv v]
